# Supplementary material for: Theoretical Study of the Reaction Mechanism of Phenol–Epoxy Ring-Opening Reaction Using a Latent Hardening Accelerator and a Reactivity Evaluation by Substituents
Source: Molecules. 2023 Jan 10;28(2):694. doi: 10.3390/molecules28020694 (PMC9861531; doi:10.3390/molecules28020694)
Supplement: Supplementary file 1 [file molecules-28-00694-s001.zip]

Archive with 1 entries (1 files):
- molecules-2093697-supplementary.pdf
